# Supplementary material for: Degradation of Lipid Droplets in Plants and Algae—Right Time, Many Paths, One Goal
Source: Front Plant Sci. 2020 Sep 9;11:579019. doi: 10.3389/fpls.2020.579019 (PMC7509404; doi:10.3389/fpls.2020.579019)
Supplement: Supplementary Table 1 — LD-associated proteins identified in plants and algae. The corresponding references are given next to the table. [file Table_1.xlsx]

## Sheet: Arkusz1
ORGANISM	PROTEIN	REFERENCE	FUNCTIONAL CHRACTERIZATION	REFERENCE			REFERENCE LIST
BRYOPHYTES
Physcomitrella patens	Oleosin	Huang et al. 2009	No
PLANTS
SEED
OLEOSIN PROTEINS
Arabidopsis sp.	Oleosin 1-Oleosin 5 (OLE1-OLE5)	van Rooijen et al. 1992 Siloto et al. 2006 Kirik et al. 1996	Yes	Roux et al. 2004 Siloto et al. 2006 Shimada et al. 2008 Miquel et al. 2014 Deruyffelaere et al. 2015
Arachis hypogaea L.	Oleosin	Pons et al. 2005	Yes	Li et al. 2009 Parthibane et al. 2012
Brassica sp.	Oleosins (1-19)	Murphy and Cummins 1989 Tzen et al. 1990 Keddie et al.1992 Zou et al. 1995 Jolivet et al. 2009 Chen et al. 2019	Yes	Hills et al. 1993, Chen et al. 2019
Camelina sativa	Oleosin	Huang and Huang 2015	No
Glycine max	Oleosin	Tzen et al. 1990 Xu et al. 2004 Huang and Huang 2015	Yes	Loer and Herman 1993 Schmidt and Herman 2008
Helianthus annuus	Oleosin	Alexander et al. 2002	Yes/partial	Alexander et al. 2002
Olea europaea L.	Oleosin	Ross et al. 1993	No
Persea americana	Oleosin	Ross et al. 1993	No
Sesamum indicum	Oleosin	Peng and Tzen 1998 Tai et al. 2002 Lin et al. 2005	Yes/partial	Tai et al. 2002 Lin et al. 2005
Oryza sativa	Oleosin	Wu et al. 1998	Yes	Chuang et al. 1996
Zea mays	Oleosin	Vance et al. 1987 Qu et al. 1986 Qu and Huang 1990 Tzen et al. 1990	Yes	Vance et al. 1988 Lee et al. 1991 Ting et al. 1996 Ting et al. 1997
Cycas revoluta	Oleosin	Wu et al. 1999	No
Ginko biloba	Oleosin	Wu et al. 1999	No
Pinus koraiensis	Oleosin	Wu et al. 1999	No
CALEOSIN PROTEINS
Arabidopsis sp.	Caleosin 1 Caleosin 2	Naested et al., 2000 Hanano et al., 2006 Shen et al. 2016	Yes	Poxleitner et al. 2006 Hanano et al., 2006 Purktova et al. 2015
Brassica sp.	Caleosin	Jolivet et al. 2009 Shen et al. 2016	Yes	Hernandez-Pinzon et al. 2001 Jolivet et al. 2011
Sesamum indicum	Caleosin (Sop1)	Chen et al. 1999 Lin et al. 2005	Yes/partial	Lin et al. 2005 Hsiao and Tzen 2011
Oryza sativa	Caleosin	Jiang and Tzen 2010	No
Cycas revoluta	Caleosin	Jiang and Tzen 2010	No
Ginko biloba	Caleosin	Jiang and Tzen 2010	No
Pinus koraiensis	Caleosin	Jiang and Tzen 2010	No
STEROLEOSIN PROTEINS
Arabidopsis sp.	Steroleosins (11-b-Hydroxysteroid dehydrogenase-like, HSD)	Jolivet et al. 2004 d'Andrea et al. 2007	Yes	Li et al. 2007 Baud et al. 2009
Brassica sp.	Steroleosins (SLO1, SLO2)	Jolivet et al. 2009	No
Sesamum indicum	Steroleosins (Sop2, Sop3)	Lin et al. 2002 Lin and Tzen 2004	Yes	Lin et al. 2002 Lin et al. 2005
OTHER PROTEINS
Arabidopsis sp.	OBAP1	López-Ribera et al. 2014	Yes	López-Ribera et al. 2014
FLORAL TISSUES
OLEOSIN PROTEINS
TAPETUM
Arabidopsis sp.	T-Oleosins (oleosin-like proteins, GRP14, GRP16, GRP17, GRP19, T3-T5)	de Oliveira et al. 1993 Mayfield and Preuss 2000 Huang et al. 2013 Lévesque-Lemay et al. 2016	Yes	Mayfield and Preuss 2000 Huang et al. 2013 Lévesque-Lemay et al. 2016
Brassica sp.	T-Oleosins (oleosin-like proteins, pollenins, BnOln1-6, BnOln11)	Ross and Murphy 1996 Murphy and Ross 1998 Wang et al. 1997 Ruiter et al. 1997 Wu et al. 1997 Hsieh and Huang 2005	Yes	Lévesque-Lemay et al. 2016
Olea europaea L.	T-Oleosins	Alche et al. 1999	No
CALEOSIN PROTEINS
Olea europaea L.	Caleosins	Zienkiewicz et al. 2011	No
POLLEN COAT
OLEOSIN PROTEINS
Arabidopsis sp.	T-Oleosins (oleosin-like proteins,GRP14, GRP16, GRP17, GRP19, T3-T5)	Mayfield and Preuss 2000 Mayfield et al. 2001 Huang et al. 2013 Lévesque-Lemay et al. 2016	Yes	Mayfield and Preuss 2000 Huang et al. 2013 Lévesque-Lemay et al. 2016
Brassica sp.	T-Oleosins (oleosin-like proteins, pollenins, BnOln1-6, BnOln11, BOPC3-C5)	Ross and Murphy 1996 Ruiter et al. 1997 Murphy and Ross 1998 Ting et al. 1998 Foster et al. 2002 Hsieh and Huang 2005 Murphy 2006	No
CALEOSIN PROTEINS
Arabidopsis sp.	EF-hand Ca2+-binding protein	Mayfield et al. 2001 Huang et al. 2013 Lévesque-Lemay et al. 2016	No
Brassica sp.	Caleosin	Murphy 2006	No
Olea europaea L.	Caleosin	Zienkiewicz et al. 2010 Zienkiewicz et al. 2011	No
Zea mays	Caleosin	Wu et al. 2015	No
POLLEN GRAIN and POLLEN TUBE
OLEOSIN PROTEINS
Arabidopsis sp.	Oleosin	Kim et al. 2002	No
Brassica sp.	Oleosin	Roberts et al. 1993	No
Lilium longiflorum Thunb.	Oleosin	Jiang et al. 2007	No
Nicotiana tabacum	Oleosin (NtOLE6b)	Kretzschmar et al. 2018	No
Pinus massoniana	Oleosin	Pasaribu et al. 2017	No
CALEOSIN PROTEINS
Lilium longiflorum Thunb.	Caleosin	Jiang et al. 2007	No
Nicotiana tabacum	Caleosins (NtCLO1a-NtCLO1c)	Kretzschmar et al. 2018	No
Olea europaea L.	Caleosin	Zienkiewicz et al. 2010	No
FEMALE GAMETOPHYTE
Pinus massoniana	Oleosin	Pasaribu et al. 2014	No
Cycas revoluta	Caleosin	Jiang et al. 2009	No
Pinus massoniana	Caleosin	Pasaribu et al. 2016	No
Pinus massoniana	Steroleosin	Pasaribu et al. 2016	No
VEGETATIVE ORGANS
Arabidopsis sp.	Caleosins (AtCLO3, AtCLO4)	Partridge et al. 2009 Aubert et al. 2010 Kim et al. 2011	Yes	Partridge et al. 2009 Aubert et al. 2010 Kim et al. 2011
	Lipid Droplet Associated Proteins (LDAP1-3)	Horn et al. 2013 Gidda et al. 2013 Gidda et al. 2016	Yes	Horn et al. 2013 Gidda et al. 2013 Gidda et al. 2016
	α-DOX1	Shimada et al. 2014
ALGAE
Phaeodactylum tricornutum	StLDP, PtLDP1	Yoneda et al. 2016 Wang et al. 2017	Yes	Yoneda et la. 2016 Wang et al. 2017
Fistulifera solaris JPCC DA0580	DOAP1	Maeda et al. 2014	No
Chlamydomonas reinhardtii	MLDP	Moellering and Benning 2010 Nguyen et al. 2011	Yes	Moellering and Benning 2010
Chlorella sp.	Caleosin-like protein	Lin et al. 2012 Charuchinda et al. 2015	No
Chromochloris zofingiensis	MLDP, Caleosin-like proteins	Wang et al. 2019	Yes	Wang et al. 2019
Haematococcus pluvialis	MLDP (HOGP)	Peled et al. 2011	No
Dunaliella sp.	MLDP	Davidi et al. 2012	No
Nannochloropsis sp.	LDSP	Vieler et al. 2012a	Yes	Vieler et al. 2012b
Lobosphera incisa	MLDP	Siegler et al. 2017	No
